# Supplementary material for: An Improved Chemical Extraction Procedure for the Sr Isotope Analysis of Liquid Agrifood Samples Applied to Authenticating the Origin of Maple Syrups in Quebec (Canada)
Source: Rapid Commun Mass Spectrom. 2025 May 13;39(16):e10066. doi: 10.1002/rcm.10066 (PMC12075995; doi:10.1002/rcm.10066)
Supplement: Supplementary file 2 — Table S2. 87Sr/86Sr isotopic data for agrifood samples from Quebec. [file RCM-39-e10066-s002.xlsx]

## Sheet: Supplementary table 2
N	X	Y	PLACE	PRODUCT	TYPE	87Sr/86Sr	2SD	REFERENCE
1	47.1268	-70.496	Ile-Aux-Grues	cheese	cow	0.713	4e-05	Stevenson et al., 2015
2	47.1268	-70.496	Ile-Aux-Grues	cheese	cow	0.714	4e-05	Stevenson et al., 2015
3	48.5488	-71.6536	Alma	cheese	cow	0.711	1e-05	Stevenson et al., 2015
4	48.5488	-71.6536	Alma	cheese	cow	0.711	4e-05	Stevenson et al., 2015
5	45.4154	-71.6238	Cookshire	cheese	goat	0.71	3e-05	Stevenson et al., 2015
6	45.4154	-71.6238	Cookshire	cheese	goat	0.71	2e-05	Stevenson et al., 2015
7	46.1254	-73.7017	Lanaudiere	cheese	goat	0.712	3e-05	Stevenson et al., 2015
8	46.1254	-73.7017	Lanaudiere	cheese	goat	0.711	3e-05	Stevenson et al., 2015
9	47.3783	-61.9125	Iles de la Madeleine	cheese	cow	0.709	2e-05	Stevenson et al., 2015
10	47.3783	-61.9125	Iles de la Madeleine	cheese	cow	0.71	0.0001	Stevenson et al., 2015
11	47.3305	-79.4359	Ville-Marie	cheese	cow	0.713	1e-05	Stevenson et al., 2015
12	47.3305	-79.4359	Ville-Marie	cheese	cow	0.713	3e-05	Stevenson et al., 2015
13	45.4167	-74.0966	Côte de Vaudreuil	grape	Sabrevois	0.709	2e-05	Vinciguerra et al., 2016
14	46.9319	-71.0123	Domaine de Lavoie	grape	Sainte Croix	0.71	2e-05	Vinciguerra et al., 2016
15	46.9319	-71.0123	Domaine de Lavoie	grape	Maréchal Foch	0.709	3e-05	Vinciguerra et al., 2016
16	45.4689	-72.8843	Les Artisans du terroir	grape	Marquette	0.709	1e-05	Vinciguerra et al., 2016
17	45.4554	-72.8967	Les Petits Cailloux	grape	Sainte Croix	0.71	1e-05	Vinciguerra et al., 2016
18	45.4523	-72.8906	Viticulture A et M	grape	Marquette	0.71	2e-05	Vinciguerra et al., 2016
19	45.4162	-72.6089	Côte du Limousin	grape	Sabrevois	0.713	2e-05	Vinciguerra et al., 2016
20	45.2624	-72.5891	Les Bromes	grape	Maréchal Foch	0.71	0.00016	Vinciguerra et al., 2016
21	45.2537	-72.7133	La Mission	grape	Sabrevois	0.714	2e-05	Vinciguerra et al., 2016
22	45.2332	-72.8546	La Bauge	grape	Marquette	0.71	2e-05	Vinciguerra et al., 2016
23	46.9272	-71.073	L’Ange Gardien	grape	Maréchal Foch	0.709	3e-05	Vinciguerra et al., 2016
24	46.8647	-71.117	Sainte-Petronille	grape	Sainte Croix	0.712	0.00115	Vinciguerra et al., 2016
25	46.8647	-71.117	Sainte-Petronille	grape	Frontenac	0.712	2e-05	Vinciguerra et al., 2016
26	46.8852	-71.0808	Isle de Bacchus	grape	Marquette	0.715	1e-05	Vinciguerra et al., 2016
27	46.8852	-71.0808	Isle de Bacchus	grape	Frontenac	0.713	3e-05	Vinciguerra et al., 2016
28	46.9654	-70.9682	Domaine de la source à Marguerite	grape	Marquette	0.712	2e-05	Vinciguerra et al., 2016
29	45.4523	-72.8906	Viticulture A et M	grape	Marquette	0.71	4e-06	Guibourdenche et al., 2020
30	45.2624	-72.5891	Les Bromes	grape	Maréchal Foch	0.71	9e-06	Guibourdenche et al., 2020
31	45.4162	-72.6089	Côte du Limousin	grape	Sabrevois	0.713	4e-06	Guibourdenche et al., 2020
32	45.2537	-72.7133	La Mission	grape	Sabrevois	0.714	3e-06	Guibourdenche et al., 2020
33	45.2537	-72.7133	La Mission	grape	Sabrevois	0.714	4e-06	Guibourdenche et al., 2020
34	45.4689	-72.8843	Artisans du Terroir	grape pulp	Marquette	0.71	9e-06	Guibourdenche et al., 2020
35	45.4523	-72.8906	Viticulture A et M	grape pulp	Marquette	0.71	7e-06	Guibourdenche et al., 2020
36	45.2624	-72.5891	Les Bromes	grape pulp	Maréchal Foch	0.71	8e-06	Guibourdenche et al., 2020
37	45.4162	-72.6089	Côte du Limousin	grape pulp	Sabrevois	0.712	7e-06	Guibourdenche et al., 2020
38	45.2537	-72.7133	La Mission	grape pulp	Sabrevois	0.713974	7e-06	Guibourdenche et al., 2020
39	45.4689	-72.8843	Artisans du Terroir	grape seed	Marquette	0.710181	1e-05	Guibourdenche et al., 2020
40	45.4523	-72.8906	Viticulture A et M	grape seed	Marquette	0.710107	1e-05	Guibourdenche et al., 2020
41	45.2624	-72.5891	Les Bromes	grape seed	Maréchal Foch	0.710618	9e-06	Guibourdenche et al., 2020
42	45.4162	-72.6089	Côte du Limousin	grape seed	Sabrevois	0.713307	7e-06	Guibourdenche et al., 2020
43	45.2537	-72.7133	La Mission	grape seed	Sabrevois	0.714354	1.3e-05	Guibourdenche et al., 2020
44	45.4689	-72.8843	Artisans du Terroir	grape skin	Marquette	0.710193	9e-06	Guibourdenche et al., 2020
45	45.4523	-72.8906	Viticulture A et M	grape skin	Marquette	0.710117	1.3e-05	Guibourdenche et al., 2020
46	45.2624	-72.5891	Les Bromes	grape skin	Maréchal Foch	0.710596	8e-06	Guibourdenche et al., 2020
47	45.4162	-72.6089	Côte du Limousin	grape skin	Sabrevois	0.713365	7e-06	Guibourdenche et al., 2020
48	45.2537	-72.7133	La Mission	grape skin	Sabrevois	0.714515	1.8e-05	Guibourdenche et al., 2020
49	45.4689	-72.8843	Artisans du Terroir	grapes	Marquette	0.710236	4e-06	Guibourdenche et al., 2020
50	46.9319	-71.0123	Domaine de Lavoie	labile soil	labile soil	0.71211	2e-05	Vinciguerra et al., 2016
51	46.9236	-71.2481	Duchesnay	Maple wood	Maple tree	0.7135	0.0004	Houle et al., 2021
52	46.1492	-74.0797	Truite Rouge	Maple wood	Maple tree	0.7101	0.0004	Houle et al., 2021
53	45.9319	-75.1645	Blais	Maple wood	Maple tree	0.7108	0.0012	Houle et al., 2021
54	47.1268	-70.496	Ile-Aux-Grues	milk	cow	0.71425	1e-05	Stevenson et al., 2015
55	47.1268	-70.496	Ile-Aux-Grues	milk	cow	0.71422	3e-05	Stevenson et al., 2015
56	48.5488	-71.6536	Alma	milk	cow	0.71142	1e-05	Stevenson et al., 2015
57	48.5488	-71.6536	Alma	milk	cow	0.71166	2e-05	Stevenson et al., 2015
58	45.4154	-71.6238	Cookshire	milk	goat	0.71096	1e-05	Stevenson et al., 2015
59	45.4154	-71.6238	Cookshire	milk	goat	0.71084	4e-05	Stevenson et al., 2015
60	46.1254	-73.7017	Lanaudiere	milk	goat	0.71173	2e-05	Stevenson et al., 2015
61	46.1254	-73.7017	Lanaudiere	milk	goat	0.7121	0.0001	Stevenson et al., 2015
62	47.3783	-61.9125	Iles de la Madeleine	milk	cow	0.70961	1e-05	Stevenson et al., 2015
63	47.3783	-61.9125	Iles de la Madeleine	milk	cow	0.70971	3e-05	Stevenson et al., 2015
64	47.3305	-79.4359	Ville-Marie	milk	cow	0.71353	1e-05	Stevenson et al., 2015
65	47.3305	-79.4359	Ville-Marie	milk	cow	0.71297	2e-05	Stevenson et al., 2015
66	45.4167	-74.0966	Côte de Vaudreuil	wine	Sabrevois	0.71021	1e-05	Vinciguerra et al., 2016
67	46.9319	-71.0123	Domaine de Lavoie	wine	Sainte Croix	0.71078	1e-05	Vinciguerra et al., 2016
68	46.9319	-71.0123	Domaine de Lavoie	wine	Maréchal Foch	0.70988	1e-05	Vinciguerra et al., 2016
69	45.4689	-72.8843	Les Artisans du terroir	wine	Marquette	0.71013	1e-05	Vinciguerra et al., 2016
70	45.4554	-72.8967	Les Petits Cailloux	wine	Sainte Croix	0.71138	1e-05	Vinciguerra et al., 2016
71	45.4523	-72.8906	Viticulture A et M	wine	Marquette	0.71018	1e-05	Vinciguerra et al., 2016
72	45.4162	-72.6089	Côte du Limousin	wine	Sabrevois	0.71306	2e-05	Vinciguerra et al., 2016
73	45.2624	-72.5891	Les Bromes	wine	Maréchal Foch	0.71108	1e-05	Vinciguerra et al., 2016
74	45.2537	-72.7133	La Mission	wine	Sabrevois	0.71437	3e-05	Vinciguerra et al., 2016
75	45.2332	-72.8546	La Bauge	wine	Marquette	0.71072	2e-05	Vinciguerra et al., 2016
76	46.9272	-71.073	L’Ange Gardien	wine	Maréchal Foch	0.71018	2e-05	Vinciguerra et al., 2016
77	46.8647	-71.117	Sainte-Petronille	wine	Sainte Croix	0.71395	2e-05	Vinciguerra et al., 2016
78	46.8647	-71.117	Sainte-Petronille	wine	Frontenac	0.71305	2e-05	Vinciguerra et al., 2016
79	46.8852	-71.0808	Isle de Bacchus	wine	Marquette	0.71513	2e-05	Vinciguerra et al., 2016
80	46.8852	-71.0808	Isle de Bacchus	wine	Frontenac	0.71351	2e-05	Vinciguerra et al., 2016
81	46.8852	-71.0808	Isle de Bacchus	wine	Maréchal Foch	0.71546	1e-05	Vinciguerra et al., 2016
82	46.9654	-70.9682	Domaine de la source à Marguerite	wine	Marquette	0.71206	1e-05	Vinciguerra et al., 2016
83	45.2624	-72.5891	Les Bromes	wine	Maréchal Foch	0.711108	6e-06	Guibourdenche et al., 2020
84	45.2624	-72.5891	Les Bromes	wine	Maréchal Foch	0.711314	5e-06	Guibourdenche et al., 2020
85	45.4162	-72.6089	Côte du Limousin	wine	Sabrevois	0.713019	4e-06	Guibourdenche et al., 2020
86	45.2537	-72.7133	La Mission	wine	Sabrevois	0.714307	4e-06	Guibourdenche et al., 2020
87	45.2537	-72.7133	La Mission	wine	Sabrevois	0.714293	6e-06	Guibourdenche et al., 2020
88	45.4689	-72.8843	Artisans du Terroir	wine	Marquette	0.710151	6e-06	Guibourdenche et al., 2020
89	45.4523	-72.8906	Viticulture A et M	wine	Marquette	0.710195	5e-06	Guibourdenche et al., 2020
90	45.4523	-72.8906	Viticulture A et M	wine	Marquette	0.710204	4e-06	Guibourdenche et al., 2020
